# Supplementary material for: C-Terminal Domain of Aquaporin-5 Is Required to Pass Its Protein Quality Control and Ensure Its Trafficking to Plasma Membrane
Source: Int J Mol Sci. 2021 Dec 15;22(24):13461. doi: 10.3390/ijms222413461 (PMC8707437; doi:10.3390/ijms222413461)
Supplement: Supplementary file 1 [file ijms-22-13461-s001.zip]

Archive with 1 entries (1 files):
- ijms-1478304-supplementary.pdf
